# Supplementary material for: Complete genome analysis of Serratia marcescens RSC-14: A plant growth-promoting bacterium that alleviates cadmium stress in host plants
Source: PLoS One. 2017 Feb 10;12(2):e0171534. doi: 10.1371/journal.pone.0171534 (PMC5302809; doi:10.1371/journal.pone.0171534)
Supplement: S1 Table — (XLSX) [file pone.0171534.s005.xlsx]

## Sheet: Sheet1
S1 Table. Annotated important genes from the Serratia marcescens RSC-14 complete genome.
	Contig	Start	Stop	Function
Heavy metal resistance genes	locus_tag="AN479_RS00570"	109480	110361	copper resistance protein CopD
	locus_tag="AN479_RS02650"	567980	567309	DNA-binding heavy metal response regulator
	locus_tag="AN479_RS08305"	1741246	1741569	Copper binding protein required for copper tolerance
	locus_tag="AN479_RS08980"	1895056	1897374	Lead, cadmium, zinc and mercury transporting ATPase (EC 3.6.3.3) (EC 3.6.3.5); Copper-translocating P-type ATPase (EC 3.6.3.4)
	locus_tag="AN479_RS15850"	3417992	3418345	Arsenate reductase (glutaredoxin)
	locus_tag="AN479_RS15965"	3437993	3438379	Arsenate reductase
	locus_tag="AN479_RS16720"	3587643	3588359	Copper resistance protein
	locus_tag="AN479_RS18755"	4045472	4045798	Arsenical resistance operon repressor
	locus_tag="AN479_RS18760"	4045874	4047157	Arsenical efflux pump membrane protein
	locus_tag="AN479_RS18765"	4047172	4047603	Arsenate reductase (glutaredoxin)
	locus_tag="AN479_RS21320"	4587963	4589339	Cobalt-zinc-cadmium resistance protein
Antioxidant enzymes	locus_tag="AN479_RS09560"	2028115	2028735	Manganese superoxide dismutase (EC 1.15.1.1)
	locus_tag="AN479_RS17090"	3666185	3664749	Catalase (EC 1.11.1.6)
	locus_tag="AN479_RS17790"	3828798	3826603	Peroxidase (EC 1.11.1.7)
	locus_tag="AN479_RS22680"	4899171	4898650	Superoxide dismutase [Cu-Zn] precursor (EC 1.15.1.1)
	locus_tag="AN479_RS22745"	4911327	4911905	Superoxide dismutase [Fe] (EC 1.15.1.1)
Antibiotic related genes	locus_tag="AN479_RS00705"	134830	35420	Penicillin-binding protein activator LpoB
	locus_tag="AN479_RS00855"	164726	164726	Antibiotic biosynthesis monooxygenase
	locus_tag="AN479_RS00930"	176692	177930	Multidrug transporter
	locus_tag="AN479_RS00930"	176692	177930	Confers resistance to fosfomycin and deoxycholate
	locus_tag="AN479_RS01035"	197991	199928	Macrolide transporter
	locus_tag="AN479_RS01750"	357161	359107	MacB family efflux pump subunit
	locus_tag="AN479_RS01755"	359107	360222	Macrolide transporter subunit MacA
	locus_tag="AN479_RS02360"	503033	503776	Vancomycin high temperature exclusion protein
	locus_tag="AN479_RS03000"	633447	633992	Antibiotic biosynthesis monooxygenase
	locus_tag="AN479_RS04330"	899652	901547	Glyoxalase/bleomycin resistance protein/dioxygenase
	locus_tag="AN479_RS04600"	953968	955434	Penicillin-binding protein
	locus_tag="AN479_RS04740"	991416	992603	MexE family multidrug efflux RND transporter periplasmic adaptor subunit
	locus_tag="AN479_RS05375"	1118721	1119104	Glyoxalase/bleomycin resistance/extradiol dioxygenase family protein
	locus_tag="AN479_RS07790"	1638303	1638303	Antibiotic ABC transporter permease
	locus_tag="AN479_RS08245"	1729929	1730246	Quaternary ammonium compound efflux pump
	locus_tag="AN479_RS09060"	1912629	1913516	Chloramphenicol resistance permease RarD
	locus_tag="AN479_RS11090"	2370242	2370242	Antibiotic transporter
	locus_tag="AN479_RS11315"	2423114	2425672	Penicillin-binding protein 1A
	locus_tag="AN479_RS12155"	2590935	2591342	Glyoxalase/bleomycin resistance/extradiol dioxygenase family protein
	locus_tag="AN479_RS12820"	2740745	2741185	Aminoglycoside N-acetyltransferase AAC(6') - Ic
	locus_tag="AN479_RS13000"	2779726	2780307	NADPH quinone reductase MdaB, involved in drug resistance
	locus_tag="AN479_RS14040"	3015362	3015793	Glyoxalase/bleomycin resistance/extradiol dioxygenase family protein
	locus_tag="AN479_RS14720"	3176949	3176949	Multidrug efflux MFS transporter subunit EmrB
	locus_tag="AN479_RS15605"	3357030	3360110	Multidrug transporter subunit MdtC
	locus_tag="AN479_RS15610"	3360107	3363226	Multidrug transporter subunit MdtB
	locus_tag="AN479_RS17785"	3825179	3826078	Glyoxalase/bleomycin resistance/extradiol dioxygenase family protein
	locus_tag="AN479_RS18475"	3982195	3992211	Bacitracin synthetase
	locus_tag="AN479_RS18495"	3994797	3995165	Glyoxalase/bleomycin resistance/extradiol dioxygenase family protein
	locus_tag="AN479_RS19730"	4254988	4255395	Fosfomycin resistance glutathione transferase
	locus_tag="AN479_RS19885"	4283845	4285050	Multidrug transporter
	locus_tag="AN479_RS20055"	4320917	4321246	Multidrug transporter subunit MdtI
	locus_tag="AN479_RS21405"	4610067	4611245	Tetracycline resistance MFS efflux pump
	locus_tag="AN479_RS21510"	4635770	4636912	Acriflavine resistance protein E
	locus_tag="AN479_RS21510"	4635770	4636912	Acriflavine resistance protein E
	locus_tag="AN479_RS21565"	4652138	4652362	Antibiotic synthesis protein MbtH
	locus_tag="AN479_RS22015"	4758181	4758582	Glyoxalase/bleomycin resistance protein/dioxygenase
	locus_tag="AN479_RS22085"	4772397	4773596	Multidrug transporter
	locus_tag="AN479_RS22085"	4772397	4773596	Confers resistance to fosfomycin and deoxycholate
	locus_tag="AN479_RS22100"	4775034	4775468	Glyoxalase/bleomycin resistance/dioxygenase family protein
	locus_tag="AN479_RS23485"	5065060	5065704	Fluoroquinolone resistance protein
	locus_tag="AN479_RS23485"	5065060	5065704	Fluoroquinolone resistance protein
