# Supplementary material for: Complete genome analysis of Serratia marcescens RSC-14: A plant growth-promoting bacterium that alleviates cadmium stress in host plants
Source: PLoS One. 2017 Feb 10;12(2):e0171534. doi: 10.1371/journal.pone.0171534 (PMC5302809; doi:10.1371/journal.pone.0171534)
Supplement: S2 Table — (XLSX) [file pone.0171534.s006.xlsx]

## Sheet: Sheet1
S2 Table. Fatty acid components of the Serratia marcescens RSC-14.
Fatty acids	Peak area	Relative %
10:0	11.17	12.9757
11:0 2OH	2.98	3.46174
12:0 2OH	0.54	0.627294
14:0 ISO	0.72	0.836392
14:0	3.274	3.80326
13:0 ISO 3OH	0.68	0.789926
13:0 2OH	3.01	3.49658
13:0 3OH / 15:1 I I/H	5.5	6.38911
14:0 2OH	2.24	2.60211
16:1 ISO I / 14:0 3OH	5.89	6.84215
16:1 w7c / 15 iso 2OH	7.05	8.18968
16:0	25.65	29.7965
17:1 w9c	0.84	0.975791
17:1 ISO I / ANTEI B	1.54	1.78895
17:0 CYCLO	5.15	5.98253
18:1 w7c	4.36	5.06482
18:0	4.83	5.6108
Sum	-	100
Sum of C14:0 3OH, C16:0, C16:1, C18:1	-	49.8931
Sum of C16:1 ISO I, C16:1 w7c, 16:0	-	44.8283
